# Supplementary material for: Development and Validation of the Particle into Nitroxide Quencher System with BPEAnit Probe for High-Sensitivity Reactive Oxygen Species Detection in Atmospheric Monitoring
Source: Sensors (Basel). 2025 Feb 13;25(4):1129. doi: 10.3390/s25041129 (PMC11859408; doi:10.3390/s25041129)
Supplement: Supplementary file 1 [file sensors-25-01129-s001.zip]

Archive with 1 entries (1 files):
- sensors-3423199-supplementary.pdf
